# Supplementary material for: Elucidating White Matter Contributions to the Cognitive Architecture of Affective Prosody Recognition: Evidence from Right Hemisphere Stroke
Source: Brain Sci. 2025 Jul 19;15(7):769. doi: 10.3390/brainsci15070769 (PMC12293220; doi:10.3390/brainsci15070769)
Supplement: Supplementary file 1 [file brainsci-15-00769-s001.zip]

Archive with 1 entries (1 files):
- brainsci-3689451-supplementary.pdf
